# Supplementary material for: Identification of conserved genes involved in nitrogen metabolic activities in wheat
Source: PeerJ. 2019 Jul 9;7:e7281. doi: 10.7717/peerj.7281 (PMC6625498; doi:10.7717/peerj.7281)
Supplement: File S1 [file peerj-07-7281-s005.fasta]

>comp106201_c0
GGGAGATACAAAGCCAGGAAAGCATACACGCTAGCTCACAAACAGATCAAAGATGGTAAACTAGCAATTTTTGCAGGAACCCAGAGATGCTCCAGGGTTCAGCGCCAGGCGATCCTACGCAATTCCTCTCTTTGATGGGCCAACAGTCTTAAGCACCGAAGAAGAAGTGCACCCTGAGCCTCTGACCATAGGATTTTCCATTGCCTGATCGTTGCACCCAACGGATCCAAAGCACAGCATATACTTCGCCATCTTCACCCCTTGCTTCAAGCCTTTTCCCCTAGCAAAGTGGGGGCCATTTGTGTCATTAATTCCAACCTGAAAAGTTCCTTGGTGAATAGTAGACATAACCCAACCAACTCATTTACTGCCAAAACCTCTAGACAGAAGCATTTTCTTTAGAAAATTTCAACTCACTCTATCATAGGCTTTCTCATAATCAAGTTTAAGAATCAACCCACTAGATCTAGACCTGTGTGTCTCATGAATAACCTCATGGGCCATAACCACACTTTCTAAAATAAATCTCTCTTTAATAAAGGCAGTTTGATTAGTAGAAATAAGCTTGTCACACAGAGACACCCTAGTGGTCATAGCTTTAGAGAAAATCTTGACGGCACAATTACTCAAACTGATAAATCTTACAGTAACCGTACACAGCTATACACTGACATGTTAATTGCAATTCAGCGTTCGTCTTTCATCAGTATTTACAGTACATCACAAGTGAGAAAAAACCAGTTATATATTCCCTTCATATCTGCCTCGAGCTGTAGGCCGTAACTGCACTTGGATCATCTGCCTCCCTTCACAATTCTAAACTGGTCCCGGATCTCCATTGTGCCTGAGCTTACAAACTGAACCAACACACTGGTCTTAGTGGCGTGCACCCTGGCATAACCAAACTCTGAAATTCTTGACAAGCTCCAGCTCTGCGGAATCAGAGAGAATCCGTCCAGGCTGAACCCTCCTGCTCCAACGATGGCATGGACTGGCGCAGTGTAGTTGCTATTATCGTAGGTGTCGATGCCACTGGCATCCTTCCTCGGCATGCCTCTGCACTTGCCCTTGTAAACTGCGCAGGTCCTCTCGTAGTTGTGCACATGGCCGAAGAAAACCAAATCCACCTTGTTGTTGAGCAAGAGTGGCTCCACGGAGGCCACAAAGTCCGGGTCCACGCTGGGAATTATGCCCACATTCGATGAGTACATTGGTCTATGCCCAATGAAGATCACCCATGGAGTCCTGGATCGATCGACCGACGACAAATCCCTCTCCATCCAGTTGTATTGCTCCGACTTCTCCGACCAGGAATGCTCGGTGGACATGACGATGAAGTGGACGCTGCCTTGCTCGATAGAATACCACGGCTTGTCCTTGCCAGCAGCGGGCATGGGGAAGTAGGACTCGTAGGCGACGCCGCATTCGCCGCCCGAATCCGGGGTCACGTACACAGACCCAGACCCTGCATAATCCCTCTCGTGGTTGCCAATGGCGGTCATGTAGGAGACCTGAGAAGCGAGCGGCCTGATGAGGTGAAGGAAGAAGTCCCACTCGACCAGAAACCCCGTGGCGTAGCTGATGTCTCCTATGTGGAAGATGGAGTCGACCTTCCCGGTCTGCATCTCCTTGGCGACTGCTTTGGTCACAGCGATCGATCCCGGCTGAATATAGTGTTCCACCGATGGGTCTAGTGGAGCCTTCCCCATGTCGCCATAGATCACAAAGGACGTCTCGTCTAACCCTGCAGCTGGAGGGGTTCTAAACTTGACAGTGTCACTCCAACCCACAGAATCACTTCCATAGCGATAGTCATAGGACTGAGAAGGCTGGAGGCCGGTCATGACGGCCGAATGGATGTAGCCAGGGTCATGCCACCCGAAATCCTTGGCCGGGCTCGGCAACAGGGGAGCACTGCACATGTCCTTCTGAGTGAACGTCGTAGCCACGGAAGCAGCAGCCCTGCCTCCTGCGTACTGAACCTGCTGCGGCCTCCCGTCGCCGCTCACCCACGTGAGCTTCATCGAGGTGGCGGTGGAGTCGGTGCTGGAGAGGTGGCCGTTGAGGGGCTTGGCCGGGTTGGCGAAGCGGAGGACACCGGAGCGCTTGAGGAGGCACGGCGTCTGGAACCCGCCGGCGAAGAAGACGAACTCCACGTCCGTGCGGAAGTTGATGACGTGGAACGTCAGCGTGGCGCCGCACGTCCGGACCTGGCAGCCGCCCGACGCGTCGCGCTTCTGGCACGTCGCCTTCTTGCACCCGAGGTAGCCCGGGTCGCTCTTCGCCCGCTGGGCCTTGACAGGGTAGTGGCACAGAAGAGGGAGCTTCGCCGTGTCGCCGGTCTCCAAATAGTTCACGCCGCTCAGTGGACATCCGGAAACACTGGAGTTTGAAGGCGTGATCATGGCGACCCAGTGCGAGCCGCGGGGCCTGAACACGCCGCCGACGGTGACGTTGACGAACGCCTCGTCGGGCAGCGGCCCGGCGGTGCTGACATTGATGGACAGGTACGGGCTCGGGTTCCGGCACGACTCCAGCGGCCTCCGGTTCACCGTCCTGAACTCCGACTTCCCCGCGAAGCTCTCGTGCAGCATCGCCGGTGGCGCCGGCGGCGGGAGCTGCGCCGAGCACGCGGCGCAGAGGCCAAGAAGCACTAGAAGGACACCAGCACGCCGGGAAGGAGCGAAACCCATTGCCTGGAATGGAACCGCCCCCTCCCCGCGTACGCACAGTGAGTGATACGCTCTACGCCGCGCGCAAACTGCACTGCACGGACGAAGCCTGCAGCTTATAGTGGCGACGTACTATGGCGGTGGGGGATGGAGGGGGCCAAGGGGGCTACGGCCACACCAACGATACACGAGCTGACGAGCAGTGTGGGGACGAGAACGAAGAGGGCGGGGGCATTGGGATATCAG

>comp107474_c0
TTCAAACCACCCATAAGATGTGACATGCGTCGCACTTGTCCAAATTACTACTCCCTTCGTTCAAAATTACTTGCCGTGGTTTTAGTTTAGGAGCACACAACATCCGCCTCGTCGAAGAACTTTACTGTAGCCTCTCTGCCGTTGCTACATGTACAAGGTCCCCATTGGCATGCATGAGCAGCGGTGGTTGCGTCAGAGCGGCTTCCTGTGCGCGGAGGAGGCCATGAGCACGGCCATGGCGACGACGAACATGAAGAGCATGCTCCCCAGCAGCGTGTAGGTCCTCCGCGACGACCTCCGGTACTCCCCGAACAGCACCACGCCCCAGAGCGTGCTCACCAGCGGCAGCGCCTGCACGGAGTCCGCCGCCGCGTACCCGGCCGCCTGCCCGGCCATGAACGTGAACGCGTTGCCCAGCCCGGACACCAGCCCCGCCAGCAGCGCCAGCCCCCTCCCCTCCCGGTCGCCGGCGTACGCCCGCAGCGTCGACCGCGGCACGCCGGCCATGGGGCGGTAGAGGCACCAGACGTTGAGCGCCACGCCGACGACGAGGGAGGAGAGGCAGAAGTAGAAGTAGGCGGTGTAGACCACGAGGTGCGGCAGGCCGTCGCGCAGCGTGTGCCACTGGTCGTTGGTCGCCAGGTTGAACGCCGGCGCGAACAGCGAGTAGCACACCCCCGCGAACGTCACGATCGCCAGCCCCACCAGCGTGTTGGATCCAAGAACCTTGATTGATCTCTTGTCCTCCAGATCGATGAGGAAATCTGCTGTTCCTGCCTCGGCTTTCTCCACAGCCTTATTATTTGGTAGTGCTTCTTCACAATCCTTTGGTTCCTCTTCTTCTTGAACAAGGTGTTGGGTGAGATCTTCCTTTGCAGTGTTCCCAGCAGAGTAGTTTCTGGAGTTTGATAGCTTCTCCTGGTTGTCAGCAGCATTGGAGGAGTGAACAAGTGAGCCTAGGCAGGCTGCAATCAGAAAGCATCCGACGCCGGGGAAGAGAACCTCTGCCCTGTTGATCCGGCCGTCCAGAAAATAGTTCAGTGTTGTCCCTATGACAACCTTGAGACTTGAGGCCATGACCTCGGTGACCGAAAGCCCGACGTATGCCCAGCCGTACTGTGTAGCCACGGTTCCGAGGGTGATCACCACGCCGCCCGCCAGCGCAAACATGATCGACGGCCAGTAGTCCTGGGTCTGGGCGAGCTGAGTGAGGAAATTGGGCGTCTCCGGCGTGTCGCCGCCGATCTGGCCGAATGTGAGGGCGATCAGCACGGCGGCCAGGAAGTTGGTGATGGAGTAGTCCAGGTACGTGTGCTGCGGCAGCCGCCCCCGGCGCTCCAGCACGGCGAGGACGACCGGCCAGGTGCCCAGGAGCACCAAGGCCGCCGCCATCAGGCCGATGGCGCCGCCGATGTCCTTCACCAGATACATCTGACCTTTGCGACGATGACGGTGCAAGCGGCGGAGCTACCCTAGAGAAGAGCTTTGGATGGGACAGTTCAACAAGTCAACACGCAAGAAGATTCATAGGTCTGTCTGTGCTCGGCAAAACCACAACCATCATGTAGAATATATAAACCCATGTCAACTTGCAACATAAT

>comp95880_c0
CAGCGTCCTTATACAAAACTGCCGACGAGTTACTAGTTGTTCTATCTGATCTCGCGGTATCAGATCTCCCAGAGAAGGTGCAGAATCATGACTCTTCTCGCCACGGTTGGTCAGCCTCATCCTCCGTCGAAGGTGATCTCCCGCCGCGAGCACTCCAACCGGGGGCACAAGCTGACCCGGGAGCCGACGGGCCAGGCCAAGTTCAAGTGCAACGGCTGCCTCGAGGAGATCACGGGGTGCGACAGGGACACGTGCAAGCCTTGTGACTTCGACCTCCACCAGGCCTGCAACTACAAAGAAGGGACCACGCTGGAGCACCAGCTGCTGCCCAAGAGCAAGTTCGTGCTCCGCCTCGAGGCCCCCCCTTCCAAGCAGCGATGCAGCGCCTGCGGCACCCGCACGCAGGGCACCCACTACCACTGCGCACGGACGGGCCATTACCTCCACCCGTGCTGCGCGATGCTGCCTATGGAGATCAAGCTGAGTGATGAGCTCAGCTTCGAGCTCCGCGAGAAGGGGTCTCGCCGCTGCGCCAAGTGCAGGGAAGGAGGCGGCGTCAGGGACTACTGGTTCTACTGCTCCAACTCCAACTCCAAGAAAGTGCACCTGCATGTCGCCTGCGCGAGAGAGGATTTTCTTCTGCCGAGCTCAAGCAGTACCGAGTCTCACTCTGACGTCGGCGGTAATGGCAGGGCGAGCAAGGAGACTGCGTTGCGGAAGTACGGGTCGGGGAAGTCCGGGATGAACCTGGGCACCATAGGCGACATCGTTAAGGCCCTGGCGGGCATCGTCCTCGCGGTGCTCACTGGAAACCCGCTGCCGTTGATTTCTGCAGGGGTCGATCTGCTCTCCAGCGTCGCCAAGTTGAAAAAGTAGCTAGCAGCTCCATCCTTGCTCATCCTACGCACGTACGTACAACTTGTTGGTGACGGGCTGCATGGTGATATATGTAACATCCTACTATTTGTACGATATAGTCCCCGCCTGCATTGTGTATTTGTGATCGCTACAGTCCATTTCTCATTTCTTCTTCCATGTCGAATAATGTCAACACGTTATTATATGTAAGTGTGTAGATGTGTGATATGTAATCTTGCAGAATATATCTTGTGAATTTGAGATATGTAATCTTCTTCCA
